# Supplementary material for: Characterizing and Eliminating the Inbreeding Load
Source: Vet Sci. 2023 Dec 22;11(1):8. doi: 10.3390/vetsci11010008 (PMC10819885; doi:10.3390/vetsci11010008)
Supplement: Supplementary file 1 [file vetsci-11-00008-s001.zip]

Archive with 1 entries (1 files):
- vetsci-2716253-supplementary.pdf
